# Supplementary material for: Scalable Lignin Monomer Production Via Machine Learning‐Guided Reductive Catalytic Fractionation of Lignocellulose
Source: Adv Sci (Weinh). 2025 Aug 27;12(42):e10496. doi: 10.1002/advs.202510496 (PMC12622498; doi:10.1002/advs.202510496)
Supplement: Supplementary file 2 — Supplementary File 1 [file ADVS-12-e10496-s002.xlsx]

## Sheet: Collected dataset
Cellulose content (%)	Hemicellulose content (%)	Lignin content (%)	β-O-4 (%)	Polarity (RPS)	Solvent RED	Metal : carbon (wt%)	Catalyst Loading (wt%)	Time (h)	Temperature (°C)	Total Pressure (Mpa)	Biomass loading (g/L)	Rotational speed (rpm/min)	H-monomer	S-monomer	G-monomer	Total monomer yield (%)	DOI
45	27.5	24	55	0.164	0.45	5	3	10	280	3.3	66	500	32	1	3	36	https://doi.org/10.1021/ja01856a055
45	27.5	24	55	0.164	0.45	5	1.5	20	280	3.3	66	500	36	1	3	40	https://doi.org/10.1021/ja01246a049
45	27.5	24	55	0.164	0.4	5	3	6	175	3	66	500	18	6	3	27	https://doi.org/10.1021/ja01181a021
50	25	22	65	0.164	0.4	5	3	5	220	12.3	66	500	1	34	14	59	https://doi.org/10.1139/v63-420
50	25	22	65	0.164	0.4	5	10	5	195	8.9	66	500	2	39	9	50	https://doi.org/10.1139/v78-149
50	25	22	65	0.164	0.4	5	10	5	195	8.9	66	500	0	0	21	21	https://doi.org/10.1139/v78-149
56.1	19.3	19.8	55	0.164	0.4	5	10	4	200	4	57	400	5	31	10	46	https://doi.org/10.1002/cssc.200800080
56.1	19.3	19.8	55	0.925	0.55	5	10	4	235	6	10	1000	7	29	11	47	https://doi.org/10.1039/C1EE02684D
56.1	19.3	19.8	55	0.763	0.55	5	10	4	235	6	10	1000	4	26.5	11	42	https://doi.org/10.1039/C1EE02684D
56.1	19.3	19.8	55	0.763	0.55	10	5	6	200	3	50	500	5.4	36	11.6	54	https://doi.org/10.1039/C2EE23741E
56.1	19.3	19.8	55	0.763	0.55	10	5	6	220	4	50	500	1.2	36.4	24.4	62	https://doi.org/10.1039/C2EE23741E
56.1	19.3	19.8	55	0.763	0.45	10	5	6	240	5	50	500	1.2	35.8	23	60	https://doi.org/10.1039/C2EE23741E
56.1	19.3	19.8	55	0.763	0.55	10	15	6	250	12	50	700	10.4	30.5	4.6	51.5	https://doi.org/10.1039/C5EE00204D
56.1	19.3	19.8	55	0.654	0.435	5	5	1	195	3	40	500	8	30	11	49	https://doi.org/10.1002/cssc.201402017
45	25	25	55	0.546	0.45	5	5	3	180	3	40	500	0	24	1	25	https://doi.org/10.1002/anie.201403747
45	25	25	55	0.546	0.45	5	5	3	200	3	40	500	0	20	2	22	https://doi.org/10.1002/anie.201403747
45	25	25	55	0.546	0.45	5	5	3	220	3	40	500	1	23	2	26	https://doi.org/10.1002/anie.201403747
52	23	16	55	0.763	0.55	10	5	12	225	3.5	66.6	750	38	1	1	40	https://doi.org/10.1039/C4GC01911C
54	24	18	55	0.763	0.55	10	5	12	225	3.5	66.6	750	35	0	1	36	https://doi.org/10.1039/C4GC01911C
51	23	17	55	0.763	0.55	10	5	12	225	3.5	66.6	750	44	0	0	44	https://doi.org/10.1039/C4GC01911C
41	23	21	60	0.763	0.55	10	5	12	225	3.5	66.6	750	47	1	4	52	https://doi.org/10.1039/C4GC01911C
48	22	27	50	0.763	0.55	10	5	12	225	3.5	66.6	750	43	1	5	49	https://doi.org/10.1039/C4GC01911C
56.1	19.3	19.8	55	1	0.35	5	15	6	250	12	50	700	7	13	5	25	https://doi.org/10.1039/C5EE00204D
56.1	19.3	19.8	55	0.763	0.55	5	15	6	250	12	50	700	31.2	15.6	5.2	52	https://doi.org/10.1039/C5EE00204D
56.1	19.3	19.8	55	0.763	0.55	5	15	6	250	12	50	700	8	31	11	50	https://doi.org/10.1039/C5EE00204D
56.1	19.3	19.8	55	0.763	0.55	5	15	6	200	6.5	50	700	10	23	10	43	https://doi.org/10.1039/C5EE00204D
56.1	19.3	19.8	55	0.763	0.55	10	10	3	250	4	50	700	11	31	10	49	https://doi.org/10.1039/c5cc04025f
56.1	19.3	19.8	55	0.763	0.55	10	10	6	200	9.4	50	700	1.9	18	12	32	https://doi.org/10.1039/c5cy00490j
56.1	19.3	19.8	55	0.763	0.55	5	5	6	200	3.5	25	500	20	0	0	20	https://doi.org/10.1039/c5cy00490j
56.1	19.3	19.8	55	0.763	0.55	10	10	6	200	9.4	25	500	1.4	19	11.3	32	https://doi.org/10.1039/c5cy00490j
45	25	25	55	0.763	0.55	5	5	6	200	2.4	25	500	6	0	0	6	https://doi.org/10.1039/c5cy00490j
45	25	25	55	0.763	0.55	10	10	6	200	5.5	25	500	22	2	0	26	https://doi.org/10.1039/c5cy00490j
45	25	26	50	0.763	0.55	5	5	6	200	3.6	25	500	16	0	0	16	https://doi.org/10.1039/c5cy00490j
45	25	26	50	0.763	0.55	10	10	6	200	8.5	25	500	20	8	0	28	https://doi.org/10.1039/c5cy00490j
37.36	22.29	13.52	45	0.763	0.55	15	10	1	200	6	33.3	1000	12.7	4.4	3	21.4	https://doi.org/10.1021/acssuschemeng.6b01858
37.36	22.29	13.52	45	0.763	0.55	15	10	3	200	6	33.3	1000	18.6	2.4	3.5	24.8	https://doi.org/10.1021/acssuschemeng.6b01858
37.36	22.29	13.52	45	0.763	0.55	15	10	6	200	6	33.3	1000	20.6	3.6	3.9	28.7	https://doi.org/10.1021/acssuschemeng.6b01858
37.36	22.29	13.52	45	0.763	0.55	15	10	1	200	6	33.3	1000	14.3	2.5	3.2	21	https://doi.org/10.1021/acssuschemeng.6b01858
37.36	22.29	13.52	45	0.763	0.55	15	10	3	200	6	33.3	1000	19	3.2	3.3	26.5	https://doi.org/10.1021/acssuschemeng.6b01858
37.36	22.29	13.52	45	0.763	0.55	15	10	6	200	6	33.3	1000	22.5	4.4	4.3	32	https://doi.org/10.1021/acssuschemeng.6b01858
37.36	22.29	13.52	45	0.763	0.55	15	10	1	200	6	33.3	1000	13.2	4.2	5.3	22.7	https://doi.org/10.1021/acssuschemeng.6b01858
37.36	22.29	13.52	45	0.763	0.55	15	10	3	200	6	33.3	1000	22.3	4.35	5.2	32	https://doi.org/10.1021/acssuschemeng.6b01858
37.36	22.29	13.52	45	0.763	0.55	15	10	6	200	6	33.3	1000	27	4.6	5.2	38	https://doi.org/10.1021/acssuschemeng.6b01858
37.36	22.29	13.52	45	0.763	0.55	15	10	1	200	6	33.3	1000	14	1.8	2.2	18.9	https://doi.org/10.1021/acssuschemeng.6b01858
37.36	22.29	13.52	45	0.763	0.55	15	10	3	200	6	33.3	1000	18.8	2.3	3.1	25.5	https://doi.org/10.1021/acssuschemeng.6b01858
37.36	22.29	13.52	45	0.763	0.55	15	10	6	200	6	33.3	1000	16.6	1.8	2.5	22.2	https://doi.org/10.1021/acssuschemeng.6b01858
37.36	22.29	13.52	45	0.763	0.55	15	10	1	250	13	33.3	1000	17.6	3.4	4.1	25.6	https://doi.org/10.1021/acssuschemeng.6b01858
37.36	22.29	13.52	45	0.763	0.55	15	10	3	250	13	33.3	1000	19.1	3.8	5.1	28.6	https://doi.org/10.1021/acssuschemeng.6b01858
37.36	22.29	13.52	45	0.763	0.55	15	10	6	250	13	33.3	1000	19	3.2	4.7	27.2	https://doi.org/10.1021/acssuschemeng.6b01858
37.36	22.29	13.52	45	0.763	0.55	15	10	1	250	13	33.3	1000	19.7	3	3.4	28.8	https://doi.org/10.1021/acssuschemeng.6b01858
37.36	22.29	13.52	45	0.763	0.55	15	10	3	250	13	33.3	1000	21.1	3.6	3.9	32.2	https://doi.org/10.1021/acssuschemeng.6b01858
37.36	22.29	13.52	45	0.763	0.55	15	10	6	250	13	33.3	1000	18.4	3.2	3.9	29	https://doi.org/10.1021/acssuschemeng.6b01858
40	25	20	65	1	0.35	5	10	6	180	0.1	25	700	0	5.3	3.4	8.7	https://doi.org/10.1016/j.apcatb.2021.120767
45	27	21	45	1	0.35	5	10	6	180	0.1	25	700	4.1	6.7	5	17.5	https://doi.org/10.1016/j.apcatb.2021.120767
45	11	27	35	1	0.35	5	10	6	180	0.1	25	700	0	0.8	17.9	20.3	https://doi.org/10.1016/j.apcatb.2021.120767
45	25	25	55	1	0.35	5	10	6	180	0.1	25	700	5.1	18.9	6	39.7	https://doi.org/10.1016/j.apcatb.2021.120767
41	21	19.5	55	0.763	0.55	5	10	3	250	12	50	500	3	33	11	48	https://doi.org/10.1039/C5CC04025F
41	21	19.5	55	0.763	0.55	5	10	3	250	12	50	500	3	35	10	49	https://doi.org/10.1039/C5CC04025F
41	21	19.5	55	1	0.35	5	10	3	200	7	50	700	0.3	35.4	8.1	43.8	https://doi.org/10.1039/C5GC01442E
41	21	19.5	55	0.925	0.55	5	10	3	200	7	50	700	0	21.7	5.3	26.9	https://doi.org/10.1039/C5GC01442E
41	21	19.5	55	0.654	0.5	5	10	3	200	7	50	700	0.1	13.2	4.1	17.4	https://doi.org/10.1039/C5GC01442E
41	21	19.5	55	0.546	0.5	5	10	3	200	7	50	700	0	9.2	3	12.2	https://doi.org/10.1039/C5GC01442E
41	21	19.5	55	0.25	0.55	5	10	3	200	7	50	700	0	4.5	1.7	6.2	https://doi.org/10.1039/C5GC01442E
41	21	19.5	55	0.164	0.45	5	10	3	200	7	50	700	0	3.6	1.5	5.1	https://doi.org/10.1039/C5GC01442E
41	21	19.5	55	0.763	0.55	5	10	3	200	7	50	700	0	22.3	5.8	28.1	https://doi.org/10.1039/C5GC01442E
41	21	19.5	55	0.763	0.55	5	10	9	200	7	50	700	0.4	32.9	8	41.3	https://doi.org/10.1039/C5GC01442E
41	21	19.5	55	0.763	0.55	5	10	3	225	10	50	700	0.1	32.6	8.8	41.3	https://doi.org/10.1039/C5GC01442E
41	21	19.5	55	0.763	0.55	5	10	3	250	12	50	700	0.7	38.2	10.1	49	https://doi.org/10.1039/C5GC01442E
41	21	19.5	55	0.925	0.55	5	10	3	225	10	50	700	0.7	29.5	7.6	37.8	https://doi.org/10.1039/C5GC01442E
41	21	19.5	55	0.925	0.55	5	10	3	250	12	50	700	1	35	10.6	46.6	https://doi.org/10.1039/C5GC01442E
42.1	26.8	20.3	65	0.763	0.55	5	20	15	250	4	50	600	0	37.7	10.6	48.3	https://doi.org/10.1126/science.aaf7810
42.1	26.8	20.3	65	0.25	0.55	5	20	6	200	4	50	600	0	35.1	9.9	45	https://doi.org/10.1126/science.aaf7810
42.1	26.8	20.3	65	0.164	0.45	5	20	15	250	4	50	600	0	34.8	12.3	47.2	https://doi.org/10.1126/science.aaf7810
42.1	26.8	20.3	65	0.25	0.55	5	20	15	250	4	50	600	0	34.9	9.5	44.4	https://doi.org/10.1126/science.aaf7810
42.1	26.8	20.3	65	0.763	0.55	5	20	15	250	4	50	600	0	32	6.3	38.3	https://doi.org/10.1126/science.aaf7810
54	24	18	55	0.763	0.55	5	20	20	250	4	50	600	0	46.4	0.9	47.3	https://doi.org/10.1126/science.aaf7810
48	18	22	35	0.763	0.55	5	20	15	250	4	50	600	6.4	0	14.6	21	https://doi.org/10.1126/science.aaf7810
41	21	19.5	55	0.654	0.42	5	10	15	210	0.1	50	700	1	31	4	36	https://doi.org/10.1002/cssc.201600648
52	23	16	55	0.763	0.55	10	5	12	225	3.5	40	500	0	42	17	59	https://doi.org/10.1039/C5GC01325A
52	23	16	55	0.763	0.55	10	5	12	225	3.5	40	500	0	26	15	41	https://doi.org/10.1039/C5GC01325A
52	23	16	55	0.763	0.55	10	5	12	225	3.5	40	500	0	28	14	42	https://doi.org/10.1039/C5GC01325A
52	23	16	55	0.763	0.55	10	5	12	225	3.5	40	500	1	28	14	43	https://doi.org/10.1039/C5GC01325A
52	23	16	55	0.763	0.55	10	5	12	225	3.5	40	500	0	28	13	41	https://doi.org/10.1039/C5GC01325A
52	23	16	55	0.763	0.55	10	5	12	225	3.5	40	500	0	40	21	61	https://doi.org/10.1039/C5GC01325A
52	23	16	55	0.763	0.55	10	5	12	225	3.5	40	500	1	32	20	53	https://doi.org/10.1039/C5GC01325A
52	23	16	55	0.763	0.55	10	5	12	225	3.5	40	500	0	37	21	58	https://doi.org/10.1039/C5GC01325A
52	23	16	55	0.763	0.55	10	5	12	225	3.5	40	500	0	30	19	49	https://doi.org/10.1039/C5GC01325A
52	23	16	55	0.763	0.55	10	5	12	225	3.5	40	500	0	29	15	44	https://doi.org/10.1039/C5GC01325A
45	25	25	55	0.164	0.44	5	5	2	175	0.1	13.5	500	2.1	4.3	2.8	10	https://doi.org/10.1002/cssc.201600683
45	25	25	55	0.164	0.44	5	5	2	175	0.1	13.5	500	1.4	3	2.7	7.1	https://doi.org/10.1002/cssc.201600683
45	25	25	55	0.164	0.44	5	5	4	175	0.1	13.5	500	2.7	3.1	1.6	7.6	https://doi.org/10.1002/cssc.201600683
46	24	27	35	0.164	0.44	5	5	2	175	0.1	13.5	500	1.1	0	5.7	6.8	https://doi.org/10.1002/cssc.201600683
41	21	19.5	65	0.763	0.55	5	5	2	200	3	50	500	6	26	15	48	https://doi.org/10.1002/cssc.201601252
42	27	20	65	0.763	0.47	5	10	5	200	2	50	1000	8	29	10	51	https://doi.org/10.1002/cssc.201601273
45	8	27	35	0.164	0.4	5	5	10	195	3.5	13.5	500	7	1	9	17	https://doi.org/10.1039/C7CS00566K
45	8	27	35	0.164	0.4	10	20	5	195	3.5	25	500	10	6	18	34	https://doi.org/10.1139/v69-118
45	8	27	35	0.164	0.4	5	10	5	195	3.5	66.6	500	14.7	10.3	5.7	32.8	https://doi.org/10.1139/v70-076
45	8	27	35	0.164	0.4	5	10	5	195	3.5	66.6	500	30	15.2	5.5	56.1	https://doi.org/10.1139/v70-076
45	8	27	35	0.164	0.4	5	10	5	195	3.5	66.6	500	13.7	0	4.3	21	https://doi.org/10.1139/v78-149
45	8	27	35	0.164	0.4	5	10	5	195	3.5	66.6	500	11	0	4	18	https://doi.org/10.1139/v78-149
45	8	27	35	0.164	0.4	5	10	5	195	3.5	66.6	500	5	0	0.6	7	https://doi.org/10.1139/v78-149
41	21	19.5	55	1	0.35	5	10	4	200	4	33.3	1000	3	21	9.6	33.6	https://doi.org/10.1002/cssc.200800080
41	21	19.5	55	1	0.35	5	10	4	200	4	33.3	1000	3.6	24	10.1	37.9	https://doi.org/10.1002/cssc.200800080
55	20	22	55	0.654	0.5	5	10	3	200	2	50	750	1	11.2	7.2	19.4	https://dx.doi.org/10.1021/acssuschemeng.6b01844
55	20	22	55	0.654	0.485	5	10	3	200	2	50	750	1.3	15.2	9.1	25.6	https://dx.doi.org/10.1021/acssuschemeng.6b01844
55	20	22	55	0.654	0.455	5	10	3	200	2	50	750	2.2	23.3	13.3	38.8	https://dx.doi.org/10.1021/acssuschemeng.6b01844
55	20	22	55	0.654	0.435	5	10	3	200	2	50	750	2.2	26.5	14.7	43.3	https://dx.doi.org/10.1021/acssuschemeng.6b01844
55	20	22	55	0.654	0.395	5	10	3	200	2	50	750	2.3	25.6	13.8	41.6	https://dx.doi.org/10.1021/acssuschemeng.6b01844
55	20	22	55	1	0.35	5	10	3	200	2	50	750	1.5	22.1	10.9	34.2	https://dx.doi.org/10.1021/acssuschemeng.6b01844
55	20	22	55	0.763	0.49	5	10	3	200	2	50	750	2.4	26.3	13.8	42.6	https://dx.doi.org/10.1021/acssuschemeng.6b01844
55	20	22	55	0.763	0.45	5	10	3	200	2	50	750	2.5	25.1	14	41.6	https://dx.doi.org/10.1021/acssuschemeng.6b01844
55	20	22	55	0.763	0.41	5	10	3	200	2	50	750	2.9	25.9	14.6	43.5	https://dx.doi.org/10.1021/acssuschemeng.6b01844
55	20	22	55	0.763	0.37	5	10	3	200	2	50	750	2.9	21.1	12.3	36.3	https://dx.doi.org/10.1021/acssuschemeng.6b01844
55	20	22	55	0.763	0.55	5	10	3	200	2	50	750	2.9	16.2	9.1	28.2	https://dx.doi.org/10.1021/acssuschemeng.6b01844
40	24	24	55	0.763	0.55	5	10	2	180	3	50	700	1.2	29.7	11.8	43	https://dx.doi.org/10.1039/C6GC02962K
40	24	24	55	0.763	0.55	5	10	2	180	3	50	700	4.3	34	12.5	55	https://dx.doi.org/10.1039/C6GC02962K
45	25	22.4	65	0.763	0.55	5	5	2	180	3	50	700	3.2	30	12.8	46	https://dx.doi.org/10.1039/C7FD00039A
45	25	22.4	65	0.763	0.55	5	5	2	180	3	50	700	2.7	29.5	11.2	44	https://dx.doi.org/10.1039/C7FD00039A
46	22	26	65	0.763	0.55	5	5	2	180	3	50	700	4.8	26	7.5	40	https://dx.doi.org/10.1039/C7FD00039A
46	22	26	65	0.763	0.55	5	5	2	180	3	50	700	1.3	17.2	7.7	26	https://dx.doi.org/10.1039/C7FD00039A
41	21	19.5	55	0.763	0.55	5	10	6	200	2	50	800	3	16.7	7.7	27.6	https://dx.doi.org/10.1039/C7GC00149E
41	21	19.5	55	0.763	0.55	5	10	6	200	2	50	800	4.7	23.7	11	39.5	https://dx.doi.org/10.1039/C7GC00149E
41	21	19.5	55	0.763	0.55	5	10	6	200	2	50	800	1.2	6.8	4.3	12.5	https://dx.doi.org/10.1039/C7GC00149E
41	27	32	55	0.763	0.49	5	10	3	180	3	50	750	1.8	29	6.2	37	https://dx.doi.org/10.1039/C7GC02731A
41	27	32	55	0.763	0.55	5	5	3	250	3	50	750	8	21	5	36	https://dx.doi.org/10.1039/C7GC01324H
45	25	26	55	0.763	0.55	15	30	3	190	3	20	500	0.2	10.6	6.6	17.4	https://dx.doi.org/10.1016/j.joule.2017.10.004
45	25	26	55	0.763	0.55	15	15	3	190	3	20	500	0.3	9	5	14.3	https://dx.doi.org/10.1016/j.joule.2017.10.004
45	25	25	55	0.763	0.55	15	10	1	200	1.5	20	700	4.2	8	5	19.6	https://dx.doi.org/10.1021/ACSSUSCHEMENG.8B01256
45	25	25	55	0.763	0.55	15	10	1	200	3	20	700	6.8	21.7	14.8	41	https://dx.doi.org/10.1021/ACSSUSCHEMENG.8B01256
41	24	21	55	0.763	0.55	5	10	3	250	3	50	750	2.9	26	8.7	39	https://dx.doi.org/10.1038/s41560-018-0245-6
45	25	25	55	0.546	0.455	5	5	3	180	1	50	800	19	1	4	24	https://dx.doi.org/10.1016/j.joule.2018.03.012
45	25	23	65	0.763	0.55	5	5	2	180	4.7	50	800	1.6	14.5	1.6	17.8	https://dx.doi.org/10.1039/C8GC00639C
45	25	23	65	0.763	0.55	5	5	2	160	3.7	50	800	23.1	10.3	0.8	35.3	https://dx.doi.org/10.1039/C8GC00639C
45	25	23	65	0.763	0.55	5	5	2	180	4.7	50	800	4.4	6.8	7.2	18.5	https://dx.doi.org/10.1039/C8GC00639C
45	25	23	65	0.763	0.55	5	5	2	180	4.7	50	800	20.7	12.8	0.8	34.3	https://dx.doi.org/10.1039/C8GC00639C
45	25	23	65	0.763	0.55	5	5	2	180	4.7	50	800	7.6	21	2.9	26.2	https://dx.doi.org/10.1039/C8GC00639C
45	25	23	65	0.763	0.55	5	5	2	180	4.7	50	800	6.1	19.5	0.8	27.4	https://dx.doi.org/10.1039/C8GC00639C
45	25	23	65	0.763	0.55	5	5	2	180	4.7	50	800	0.9	20	2.8	25	https://dx.doi.org/10.1039/C8GC00639C
31	12	21	45	0.763	0.55	5	5	2	200	0.1	50	700	12	6	18	42	https://doi.org/10.1021/acssuschemeng.8b00537
44.7	19	23	50	0.763	0.45	5	5	2	200	3	50	700	3	34.6	4	43.7	https://dx.doi.org/10.1039/C8GC01031E
44.7	19	23	50	0.763	0.45	5	5	2	200	3	50	700	1	43	2	48.8	https://dx.doi.org/10.1039/C8GC01031E
46	18	23	50	0.763	0.55	5	15	3	250	3	50	700	2	28	17	47	https://doi.org/10.1039/C7SE00535K
46	18	23	50	0.763	0.55	5	15	3	250	3	50	700	5.6	0	1.2	10	https://doi.org/10.1039/C7SE00535K
46	18	23	50	0.763	0.55	5	15	3	250	3	50	700	2.1	29	16.5	48	https://doi.org/10.1039/C7SE00535K
46	18	23	50	0.763	0.55	5	15	0.5	250	3	50	700	1.6	18	11	31	https://doi.org/10.1039/C7SE00535K
46	18	23	50	0.763	0.55	5	15	6	250	3	50	700	3.8	25	18	47	https://doi.org/10.1039/C7SE00535K
46	18	23	50	0.763	0.55	5	15	3	200	4	50	700	7.4	3.5	4.8	16	https://doi.org/10.1039/C7SE00535K
46	18	23	50	0.763	0.55	5	15	3	225	0.1	50	700	1.2	24.5	4.7	31	https://doi.org/10.1039/C7SE00535K
44	20	19	55	0.763	0.45	5	10	12	250	1	60	500	6	15.6	7.5	32	https://dx.doi.org/10.1038/s41929-018-0148-8
45	20	20	55	0.654	0.435	5	10	4	200	1	60	700	4.5	19	9	34	https://doi.org/10.1002/cssc.201802497
45	25	23	65	0.654	0.435	5	10	3	190	1	50	750	6	9	5	23.4	https://dx.doi.org/10.1002/cssc.201802497
45	20	20.1	65	0.654	0.417	10	25	3	230	3	50	500	3.1	46.1	0.3	49	https://doi.org/10.1021/acssuschemeng.9b01497
45	20	20.1	65	0.763	0.55	10	5	3	200	0.1	33.3	500	5.4	48	0.5	54	https://doi.org/10.1021/acssuschemeng.9b01497
45	20	20.1	65	0.546	0.435	10	15	3	200	0	50	500	8	15	11	34	https://doi.org/10.1021/acssuschemeng.9b01497
42.5	20	22.5	65	0.546	0.49	10	10	3	200	2	50	500	2.9	35.5	5	43.5	https://doi.org/10.1021/acssuschemeng.9b01497
42.5	20	22.5	65	0.546	0.455	10	10	3	200	1	50	700	8	11	10	34	https://dx.doi.org/10.1002/cssc.201802747
42	17	24	50	0.763	0.55	10	20	4	220	1	50	700	10.8	4.3	3.4	17.7	https://dx.doi.org/10.1039/C8GC03511C
42	17	24	50	0.763	0.55	10	20	4	220	1	50	700	11	7.3	4.3	22.6	https://dx.doi.org/10.1039/C8GC03511C
42	17	24	50	0.763	0.55	10	20	4	220	3	50	700	9.5	14.4	7.6	31.5	https://dx.doi.org/10.1039/C8GC03511C
42	17	24	50	0.763	0.55	10	20	4	220	3	50	700	9.7	15.6	7.6	33	https://dx.doi.org/10.1039/C8GC03511C
42	17	24	50	0.763	0.55	5	20	4	160	3	50	700	1.3	2.8	2.3	6.5	https://dx.doi.org/10.1039/C8GC03511C
42	17	24	50	0.763	0.55	5	20	4	190	3	50	700	2.3	6.8	4.7	13.9	https://dx.doi.org/10.1039/C8GC03511C
42	17	24	50	0.763	0.55	6	20	4	240	3	50	700	8.1	13.6	6.4	28.2	https://dx.doi.org/10.1039/C8GC03511C
42	17	24	50	0.763	0.55	5	20	6	260	3	50	700	11.4	22	10.3	43.7	https://dx.doi.org/10.1039/C8GC03511C
42	17	24	50	0.763	0.55	6	20	12	260	3	50	700	9.2	17.5	9.3	36	https://dx.doi.org/10.1039/C8GC03511C
40	21	20.5	65	0.763	0.55	5	10	6	305	3	50	720	0.1	38.9	11.5	50.5	https://dx.doi.org/10.1126/science.aau1567
46.1	23.5	27.2	35	0.763	0.55	5	10	6	285	3	50	720	0.4	0.65	13	14.1	https://dx.doi.org/10.1126/science.aau1567
46.1	23.5	27.1	43.4	0.763	0.55	10	50	4	240	3	50	800	0	5.7	9.8	15.5	https://dx.doi.org/10.1021/acscatal.2c02955
46.1	23.5	27.1	43.4	0.654	0.5	10	50	4	240	3	50	800	0	1.9	5.9	7.8	https://dx.doi.org/10.1021/acscatal.2c02955
46.1	23.5	27.1	43.4	0.546	0.5	10	50	4	240	3	50	800	0	0.8	3.9	4.7	https://dx.doi.org/10.1021/acscatal.2c02955
46.1	23.5	27.1	43.4	0.164	0.45	10	50	4	240	3	50	800	1.7	0	0	1.7	https://dx.doi.org/10.1021/acscatal.2c02955
46.1	23.5	27.1	43.4	0.763	0.55	10	50	4	240	0.1	50	700	0.2	1.9	2.7	4.8	https://dx.doi.org/10.1021/acscatal.2c02955
46.1	23.5	27.1	43.4	0.763	0.55	10	50	4	240	1	50	700	0	0.9	3.9	4.8	https://dx.doi.org/10.1021/acscatal.2c02955
46.1	23.5	27.1	43.4	0.763	0.55	10	50	4	240	2	50	700	0	1.3	8.6	9.9	https://dx.doi.org/10.1021/acscatal.2c02955
46.1	23.5	27.1	43.4	0.763	0.55	10	50	4	240	4	50	700	0	3.9	11.8	15.7	https://dx.doi.org/10.1021/acscatal.2c02955
42.5	20	22.5	67.7	0.763	0.55	10	50	4	240	3	50	700	3.1	34.4	9.2	46.7	https://dx.doi.org/10.1021/acscatal.2c02955
42	17	24	67.8	0.763	0.55	10	50	4	240	3	50	700	0	33.6	9	42.6	https://dx.doi.org/10.1021/acscatal.2c02955
42.1	26.8	20.3	65.1	0.763	0.55	10	50	4	240	3	50	700	0	30.8	5.1	35.9	https://dx.doi.org/10.1021/acscatal.2c02955
45	20	20.1	61.3	0.763	0.55	10	50	4	240	3	50	700	0	26.4	5.5	31.9	https://dx.doi.org/10.1021/acscatal.2c02955
44	22	22	65	0.763	0.55	10	10	1	160	0.1	50	500	30	0	2	31.7	https://dx.doi.org/10.1016/j.fuel.2022.127311
45	20	25	65	0.763	0.55	10	10	4	240	3	25	500	3.6	29.7	10.2	44.6	https://dx.doi.org/10.3389/fbioe.2021.803138
50.4	18.6	21.5	65	0.763	0.55	10	20	4	180	3	66.6	500	3.4	3.7	8.4	15.8	https://dx.doi.org/10.1016/S1872-2067(21)63881-0
50.4	18.6	21.5	65	0.763	0.55	10	20	4	200	3	66.6	500	4.4	3.9	14.3	22.4	https://dx.doi.org/10.1016/S1872-2067(21)63881-0
50.4	18.6	21.5	65	0.763	0.55	10	20	4	220	3	66.6	500	11	5.2	21.5	39.3	https://dx.doi.org/10.1016/S1872-2067(21)63881-0
50.4	18.6	21.5	65	0.763	0.55	10	20	4	240	3	66.6	500	5.8	1	18.7	25.6	https://dx.doi.org/10.1016/S1872-2067(21)63881-0
50.4	18.6	21.5	65	0.763	0.55	10	20	4	260	3	66.6	500	7.1	0.9	13.6	21.7	https://dx.doi.org/10.1016/S1872-2067(21)63881-0
47	17.3	24.3	65	0.763	0.55	10	5	1	160	0.1	10	500	9	14.7	12.5	42.3	https://dx.doi.org/10.1016/j.cej.2023.142109
47	17.3	24.3	65	0.763	0.55	10	5	1	160	0.1	10	500	7	4.5	2.1	15.4	https://dx.doi.org/10.1016/j.cej.2023.142109
47	17.3	24.3	65	0.763	0.55	10	5	1	160	0.1	10	500	8	6.6	4.3	20.7	https://dx.doi.org/10.1016/j.cej.2023.142109
47	17.3	24.3	65	0.763	0.55	10	5	1	160	0.1	10	500	10.4	9.4	15.4	40.1	https://dx.doi.org/10.1016/j.cej.2023.142109
47	17.3	24.3	65	0.763	0.55	10	5	1	180	0.1	10	500	10.9	10.1	14.5	36.1	https://dx.doi.org/10.1016/j.cej.2023.142109
37.36	22.29	13.52	45	0.925	0.55	5	20	3	190	0.1	50	1000	3.5	14.7	2.3	20.5	https://dx.doi.org/10.1016/j.gee.2024.02.004
37.36	22.29	13.52	45	0.925	0.55	5	20	3	190	0.1	50	1000	1.2	12.3	2.4	15.9	https://dx.doi.org/10.1016/j.gee.2024.02.004
37.36	22.29	13.52	45	0.925	0.55	5	20	3	190	0.1	50	1000	3	11.5	1	15.5	https://dx.doi.org/10.1016/j.gee.2024.02.004
37.36	22.29	13.52	45	0.925	0.55	5	20	3	190	0.1	50	1000	2.7	11.8	1.3	15.8	https://dx.doi.org/10.1016/j.gee.2024.02.004
45	25	25	55	0.925	0.55	5	10	6	230	4.6	40	500	0.8	16.7	9.5	27.9	https://dx.doi.org/10.1039/D0GC03314F
45	25	25	55	0.925	0.55	5	5	6	230	4.6	40	500	0.6	4.3	7.5	12.5	https://dx.doi.org/10.1039/D0GC03314F
45	25	25	55	0.925	0.55	5	5	6	230	1.7	40	500	0.6	4.4	8.3	13.9	https://dx.doi.org/10.1039/D0GC03314F
45	25	25	55	0.925	0.55	5	5	6	230	0.5	40	500	0.6	4.8	10.9	17.3	https://dx.doi.org/10.1039/D0GC03314F
45	25	25	55	0.763	0.55	5	10	6	230	9.2	40	500	3.7	19.7	11.9	36.2	https://dx.doi.org/10.1039/D0GC03314F
45	25	25	55	0.763	0.55	5	5	6	230	9.2	40	500	3.9	17.9	10.3	33.5	https://dx.doi.org/10.1039/D0GC03314F
45	25	25	55	0.763	0.55	5	5	6	230	7.4	40	500	3.9	15.7	9.8	31.1	https://dx.doi.org/10.1039/D0GC03314F
45	25	25	55	0.763	0.55	5	5	6	230	7	40	500	3.9	14.1	9.9	30.2	https://dx.doi.org/10.1039/D0GC03314F

## Sheet: MOPSO optimization
Cellulose content (%)	Hemicellulose content (%)	Lignin content (%)	β-O-4 (%)	Polarity (RPS)	Solvent RED	Metal-carbon (%)	Catalyst Loading (% of biomass)	Time (h)	Temperature (°C)	Total Pressure (Mpa)	Biomass loading (g/L)	Rotational speed (rpm/min)	H-monomer	S-monomer)	G-monomer	Total monomer
47.14	25.65	13.5	63	1	0.5	7	5.26	19.7	156	5.2	37.7	574.5	5.1	30.3	15.5	50.9
36.56	26.76	16.4	63.1	1	0.5	15	4.33	15.6	277.4	5.2	39.2	471.8	5.6	27.3	15.4	48.3
55.59	25.82	18.4	64.5	1	0.5	12	5.07	19.8	253.6	5.3	39.3	796.3	5.1	30.3	15.5	50.9
30.53	26.16	17.4	67.8	1	0.5	13	2.99	14.6	167.4	5.2	38	600.5	5.6	27.3	15.4	48.3
50.51	22.41	22	67.8	1	0.5	14	2.69	2.1	179.6	4.2	36.3	393.5	5.9	30.4	14.8	51.1
46.67	20.93	25.3	67.8	1	0.5	14	3.84	20	267.5	5.6	38.9	409.9	5.7	27.3	15.4	48.4
44.55	15.82	28.5	67.8	1	0.5	2	2.2	2	200.1	4.1	40.4	770.2	5.4	27.9	14.6	47.9
35.72	26.72	24.3	67.8	1	0.5	13	1.77	19.8	229.2	5.8	37.2	505.3	5.6	27.3	15.4	48.3
29.9	21.46	19	65.8	1	0.5	1	1.84	2.7	220.8	4.4	39.1	480.9	8.7	30.1	14.6	53.4
48.49	21.87	25	66	1	0.5	14	4.58	20	206.2	5.3	38.8	414.8	5.7	27.3	15.4	48.4
37.07	26.84	27	64	1	0.5	5	2.15	14.6	238.6	5.3	40.4	424.5	5.2	27.4	15.2	47.8
44.71	26.09	21	67.8	1	0.5	6	4.86	20	161.8	5.4	38.9	426.3	5.1	30.3	15.5	50.9
37.9	21.22	18	67	1	0.5	7	4.78	17.3	176.6	5.6	39.1	413	5.2	30.3	15.5	51
39.23	18.8	15	67.8	1	0.5	7	4.96	20	164.8	5.7	40.9	445.5	5.2	30.3	15.5	51
30.8	20.89	17.5	67.8	1	0.5	2	5.33	19.5	215.5	5.2	47	396.6	5.7	29.2	15.3	50.2
34.44	21.75	21.2	66.2	1	0.5	5	2.04	2.3	156	4.2	40	830.1	8.6	30.1	14.6	53.3
50.77	25.56	16.4	65.1	1	0.6	6	1.77	20	187.5	5.5	47	539.4	5.2	26.3	15	46.5
40.62	25.14	14.6	62.2	1	0.6	4	2.77	2.8	176	4.4	39.6	407	5.1	27.9	14.6	47.6
31.7	19.19	18.4	67.8	1	0.5	13	4.32	20	156	5.5	37.4	418.2	9.8	29.3	15.4	54.5
49.92	26.41	19.4	67.6	1	0.5	9	1.65	2.2	222.9	4.3	40.6	830.1	5.1	27.9	14.6	47.6
45.93	25.55	13.6	67.8	1	0.5	15	2.02	20	256.6	5.5	37.8	515.9	5.6	27.3	15.4	48.3
35.57	24.74	19.4	66	1	0.6	1	1.49	19.2	286	5.7	38.1	421.1	5.7	27.4	15.2	48.3
42.8	19.3	23.5	65.8	1	0.5	8	3.28	8.8	204.4	5.3	41	668.5	5.3	24.6	15.2	45.1
49.25	16.84	17.4	66.2	1	0.5	13	2.32	13.4	192.7	5.2	38.8	541.3	5.7	27.3	15.4	48.4
30.78	26.03	18.4	64.1	1	0.5	8	2.85	16.2	259.3	5.6	38.4	830.1	5.2	27.4	15.2	47.8
30.32	25.95	19.3	67.8	1	0.5	2	4.94	20	286.8	5.8	39	619.2	5.6	30.3	15.5	51.4
50.73	25.11	15.4	66.1	1	0.5	6	2.04	19	243.6	5.4	38.8	593.5	5.2	27.4	15.2	47.8
30.45	26.25	19.3	64.3	1	0.5	2	5.29	20	257	5.6	36.6	514.8	5.6	30.3	15.5	51.4
43.05	22.79	21.1	67.4	1	0.6	9	2.21	20	275.1	5.5	40.5	690.8	5.3	27.4	15.2	47.9
41.22	23.27	23.1	62	1	0.5	1	2.28	17.3	287.7	5.6	36.6	604.3	5.7	27.4	15.2	48.3
34.24	19.61	22.3	67.1	1	0.5	9	4.8	19.6	216.9	5.5	40.6	592.4	5.2	30.3	15.5	51
53.16	25.66	18.6	64.8	1	0.5	1	5.04	14.2	245.4	5.4	40	766.3	5.6	30.3	15.5	51.4
50.11	26.28	26.4	64.3	1	0.5	2	1.49	2.4	287.7	4.6	38.9	429.4	5.2	27.9	14.6	47.7
39.83	25.42	24.5	67.8	1	0.5	15	1.66	20	228.9	5.7	38.1	409	5.6	27.3	15.4	48.3
36.92	26.9	28.4	65.5	1	0.5	8	1.49	2.6	187.1	4.3	46.9	620	5.1	26.9	14.6	46.6
40.65	18.86	23.2	67.1	1	0.5	4	4.8	13.4	164.2	5.3	37.5	487.3	5.2	30.3	15.5	51
42.92	22.8	22.2	67.8	1	0.5	6	4.97	18.6	186.3	5.7	47.1	725.6	5.2	29.2	15.3	49.7
41.41	23.54	18.3	66.7	1	0.5	1	1.59	2.4	183.2	4.5	36.6	509.6	8.7	30.1	14.6	53.4
55.66	17.44	17.4	66	1	0.5	6	5.33	19.2	201.2	5.2	39.3	739.8	5.2	30.3	15.5	51
36.98	19.6	16.5	62.2	1	0.5	4	5.13	14.9	211.8	5.2	36.7	452.5	9.4	32.2	15.5	57.1
31.76	26.76	15.3	62.5	1	0.5	6	2.06	2.4	209	4.2	39.1	483	5.1	27.9	14.6	47.6
37.24	18.7	13.2	67.8	1	0.5	4	4.87	3.1	190.5	5.4	46.9	428.2	5.3	26	15.3	46.6
32.29	26.68	19.8	62	1	0.5	8	1.75	16.1	242.6	5.5	39.2	430.4	5.2	27.4	15.2	47.8
34.94	22.95	22.2	65	1	0.5	14	2.27	2.7	252.3	4.1	35.4	681.3	5.9	30.4	14.8	51.1
30.16	18.23	27.7	62.2	1	0.5	3	2.9	2.3	165.3	4.4	38.3	408.8	8.7	30.1	14.6	53.4
55.41	26	21.5	67.8	1	0.6	15	2.16	13.1	232.8	5.2	38.8	593.8	5.6	27.3	15.4	48.3
55.1	24.54	25.3	62.8	1	0.5	2	2.56	18.6	210.7	5.3	39.5	416.6	5.7	27.4	15.2	48.3
34.64	20.63	13.2	63.6	1	0.5	14	2.54	18.5	281.5	5.7	38.8	744.4	5.7	27.3	15.4	48.4
32.6	15.52	14.3	64.4	1	0.5	6	4.35	2.2	170.4	4.3	38.5	473.1	5.3	27.9	14.6	47.8
53.25	21.95	18.5	63.4	1	0.5	5	2.21	15.5	207.9	4.2	38.9	539.9	9.5	34.2	14.4	58.1
35.48	18.83	16.4	65.8	1	0.5	2	4.72	20	176.2	5.2	36.6	521	5.7	30.3	15.5	51.5
39.11	25.11	24.4	62.1	1	0.6	7	5.09	14.7	156	5.4	39.9	452.6	5.1	30.3	15.5	50.9
49.07	20.51	27.5	63.5	1	0.5	2	4.27	2.5	159.2	4.1	37.9	568.6	5.4	27.9	14.6	47.9
29.9	21.21	22.2	67.8	1	0.6	13	1.8	18	263.8	5.7	38.7	408.4	5.7	27.3	15.4	48.4
43.12	25.88	21.3	63.8	1	0.5	3	2.21	17.6	156.8	5.7	38.5	421.1	5.7	27.4	15.2	48.3
52.72	21.31	17.7	67.7	1	0.5	1	1.76	18.2	274.6	5.7	47	407.5	5.7	26.3	15	47
49.02	23.6	24.5	67.8	1	0.5	13	4.3	17.4	248.9	5.8	41	565.4	5.7	27.3	15.4	48.4
45.61	19.9	19.8	60.4	1	0.5	12	2.34	3.8	156.9	5.2	47.1	564.7	5.2	23.2	14.8	43.2	B
43.37	15.76	16.5	64.9	1	0.5	6	4.88	15.3	280.8	5.3	39.3	425	5.2	30.3	15.5	51
36.75	22.13	14.6	62.3	1	0.5	3	2.24	20	158.4	5.7	37.2	822.3	5.7	27.4	15.2	48.3
42.64	27.03	18.5	67.8	1	0.5	1	1.88	2.6	245.7	4.2	46.9	434.8	5.2	26.9	14.6	46.7
42.43	26.46	15.3	67.7	1	0.5	6	4.72	19.2	191.2	5.3	47.2	521.1	5.2	29.2	15.3	49.7
50.92	26.91	19.4	66	1	0.6	3	4.33	2.4	262.5	4.2	39	667.6	5.2	27.9	14.6	47.7
40.36	24.84	22.2	64	1	0.5	15	2.52	20	199.1	5.7	39.1	484.2	9.8	29.3	15.4	54.5
47.69	25.14	27.4	67.8	1	0.5	6	2.16	2.6	190	4.6	38.5	462.7	5.1	27.9	14.6	47.6
32.89	25.93	25	66.8	1	0.5	7	1.49	2	161.1	4.3	40	635.8	5.1	27.9	14.6	47.6
34.56	18.99	28	62.7	1	0.5	2	3.55	2.4	255.2	4.5	37.3	418.1	5.4	27.9	14.6	47.9
39.67	26.71	16	63.4	1	0.6	1	4.3	2.4	211.4	4.6	37.8	660.1	5.2	27.9	14.6	47.7
47.47	26.91	25.4	67.8	1	0.6	13	1.87	19.4	158.8	4.5	38.4	413.1	9.8	34.9	14.3	59
43.84	26.23	26.6	65.5	1	0.5	13	3.27	20	205.1	5.2	40.7	688.8	5.6	27.3	15.4	48.3
40.45	26.74	25.5	67.3	1	0.5	6	4.82	13.9	287.7	5.6	37.9	385.5	5.1	30.3	15.5	50.9
39.43	24.75	20.1	65.8	1	0.5	13	3.23	18.5	283.5	5.2	39.6	572.7	5.6	27.3	15.4	48.3
36.31	26.6	25.4	67.8	1	0.5	15	4.36	20	178.5	5.3	40.3	385.5	5.6	27.3	15.4	48.3
55.66	21.33	18.4	67.8	1	0.5	15	3.06	15	220.3	5.3	40.5	404.6	5.7	27.3	15.4	48.4
40.48	19.12	25.5	65.2	1	0.5	15	2.77	20	172.9	5.3	40	426.9	5.7	27.3	15.4	48.4
44.88	24.77	13.5	67.8	1	0.5	5	1.49	20	214.5	5.4	39.6	395.7	5.2	27.4	15.2	47.8
31.4	23.89	16.4	66.2	1	0.5	3	4.85	17.3	173.3	5.3	46.9	521.6	9.9	30.9	15.3	56.1
37.08	24.81	16.4	63.1	1	0.5	7	4.86	20	168.2	5.5	38.3	679.7	5.1	30.3	15.5	50.9
41.09	25.35	21	65.7	1	0.5	6	2.1	20	167.8	5.2	38.1	556.9	5.2	27.4	15.2	47.8
32	26.84	27.6	65	1	0.5	15	4.65	20	255.8	5.5	36.5	435.4	5.6	27.3	15.4	48.3
43.72	24.55	24.4	65.9	1	0.6	7	2.52	14.8	182	5.3	47.1	606.3	5.2	26.3	15	46.5
36.22	21.39	22.2	67.4	1	0.5	13	1.74	17.2	287.7	5.4	41	461.4	5.7	27.3	15.4	48.4
34.48	21.69	16.5	67.8	1	0.5	2	4.88	14.2	258.3	5.4	40	618.2	5.7	30.3	15.5	51.5
50.11	17.98	15	67.3	1	0.5	8	2.5	2.2	195.7	4.3	30.1	676.1	8.6	30	14.7	53.3
33.28	26.2	17.8	65.2	1	0.5	8	4.87	20	243.2	5.3	40.5	680.5	5.1	30.3	15.5	50.9
40.64	25.66	21.4	67.8	1	0.5	15	2.23	13	205.4	5.7	36.7	830.1	5.6	27.3	15.4	48.3
29.9	26.56	24.3	64.1	1	0.5	1	1.49	18.6	270.9	4.4	39.9	555.2	9.9	34.2	14.4	58.5
46.66	24.65	18.8	63.6	1	0.5	5	2.3	2.4	206.7	4.3	38.6	544.8	8.4	30.1	14.6	53.1
40.52	26.56	16.9	67.6	1	0.5	7	5.09	20	218.3	5.5	40.3	460.6	5.1	30.3	15.5	50.9
38.53	26.44	16.6	65.6	1	0.5	1	2.35	2.4	191.9	4.5	39.9	523	5.2	27.9	14.6	47.7
49.92	26.07	14.4	67.8	1	0.6	13	4.5	14.9	185.4	5.8	40.5	639.3	5.6	27.3	15.4	48.3
32.86	20.58	22.2	66.5	1	0.5	6	1.58	2.8	175.4	4.6	36.8	460.5	5.3	27.9	14.6	47.8
39.91	24.95	21.8	65.3	1	0.5	3	5.13	14	168.7	5.4	40.7	798.5	5.6	30.3	15.5	51.4
47.31	24.79	25.4	67.6	1	0.5	6	1.77	13.3	186.4	5.3	43.1	498	5.2	26.3	15	46.5
38.22	26.68	25.5	64.2	1	0.5	15	1.82	17.4	176.3	5.5	38.2	646.5	5.6	27.3	15.4	48.3
35.43	22.36	24.4	64.6	1	0.5	6	3.53	2.2	223.4	4.5	37.9	815.7	5.3	27.9	14.6	47.8
36.19	23.01	25.5	67.6	1	0.5	13	4.46	15	261.8	5.3	36.6	636.6	9.8	29.3	15.4	54.5
48.48	27.11	29.6	66	1	0.5	2	5.07	14.6	202.9	5.2	38.2	489.5	5.6	30.3	15.5	51.4
42.07	15.96	23.4	67.8	1	0.6	5	4.9	20	233.1	5.8	39.4	524.8	5.2	30.3	15.5	51
43.11	22.63	27.6	63.9	1	0.5	2	4.75	13	264.1	5.5	37.1	406.9	9.8	32.2	15.5	57.5
54.04	18.34	24.3	67.4	1	0.5	15	2.29	15.8	239.4	4.3	36.5	424.5	5.7	32.8	14.3	52.8
46.12	25.63	21.1	62.9	1	0.5	14	1.65	2.2	192	4.3	32.7	632.4	5.7	30.4	14.8	50.9
45.1	19.03	28.6	63.9	1	0.5	6	5.23	14.3	215.8	5.5	38.9	458	5.2	30.3	15.5	51
36.13	22.24	25.3	67.8	1	0.5	7	4.9	20	226.6	5.4	47	503.8	5.2	29.2	15.3	49.7
37.93	20.42	21.7	63	1	0.5	6	1.61	2.2	181.3	4.5	39.8	662.9	5.3	27.9	14.6	47.8
42.8	26.4	20.4	62.4	1	0.5	5	2.14	2.6	170.3	4.5	46.9	582.2	8.6	28.9	14.6	52.1	A
55.66	25.64	16.5	67.8	1	0.5	8	4.77	20	178.9	5.3	38.8	688.5	5.1	30.3	15.5	50.9
37.27	26.77	25.4	67.8	1	0.5	6	2.18	17.4	214.9	5.4	39.8	682.2	5.2	27.4	15.2	47.8
30.14	25.84	28.8	66.7	1	0.6	3	1.85	2.6	172.1	4.2	40.6	548.4	5.2	27.9	14.6	47.7
31.58	20.96	24.4	63.4	1	0.5	7	3.02	16.7	241.2	5.7	40	522.8	5.3	27.4	15.2	47.9
30.68	25.17	14.4	62.7	1	0.5	13	3.68	18.5	173.3	5.2	38.7	385.5	5.6	27.3	15.4	48.3
38.72	26.25	18.7	65.4	1	0.5	8	5.2	17.2	273.1	5.3	40.9	518.2	5.1	30.3	15.5	50.9
32.1	27.01	13.1	67.8	1	0.5	14	2.88	20	287.7	5.8	39	691.3	5.6	27.3	15.4	48.3
38.68	23	16.5	65.8	1	0.5	1	5.17	20	268	5.2	40.7	587.3	5.7	30.3	15.5	51.5
47.86	24.76	24.4	67.8	1	0.5	14	3.77	14.5	216.3	5.8	36.7	615.7	5.6	27.3	15.4	48.3
35.26	18.83	28.8	66.5	1	0.5	4	3.2	2	220.7	4.5	40	500	8.6	30.1	14.6	53.3
34.36	25.85	23.3	63.9	1	0.6	4	5.34	20	206.1	5.3	36.9	683.8	9.8	32.2	15.5	57.5
43.02	24.53	21.7	63.6	1	0.5	4	2.4	2.3	219.4	4.3	37.1	660.7	5.1	27.9	14.6	47.6
33.31	19.35	27.4	66.8	1	0.6	5	5.24	20	281.7	5.6	40.2	470.6	5.2	30.3	15.5	51
42	22.7	25	64.1	1	0.5	5	5.13	15	241.2	5.7	39.3	468.2	9.4	32.2	15.5	57.1
42.47	22.51	21	64.4	1	0.5	1	2.85	2.5	213.7	4.3	37.6	471.3	5.4	27.9	14.6	47.9
30.16	23.5	26.5	67.1	1	0.5	7	2.95	14.6	238	5.7	40.1	744	5.3	27.4	15.2	47.9
32.46	25.29	24.3	67.2	1	0.5	2	1.49	2.4	178.2	4.4	36.5	509.6	5.2	27.9	14.6	47.7
33.82	21.37	13.1	63	1	0.5	15	1.49	15.9	213.4	5.4	36.8	628.8	5.7	27.3	15.4	48.4
29.9	18.26	15.6	63.9	1	0.5	8	5.03	20	287.7	5.5	40.1	677.1	5.2	30.3	15.5	51
29.9	24.58	18.4	66.8	1	0.6	13	2.35	20	184.4	5.6	39.9	685.2	5.6	27.3	15.4	48.3
52.89	24.6	15.5	66	1	0.5	2	1.83	20	179.5	5.2	37.1	606.9	5.7	27.4	15.2	48.3
50.05	26.3	19.3	66.8	1	0.5	15	1.49	20	244.6	5.7	38.8	499.9	5.6	27.3	15.4	48.3
38.97	23.13	13.2	67.8	1	0.6	13	4.29	20	284.5	5.2	36.5	713.7	5.7	27.3	15.4	48.4
38.28	25.89	23.2	65.7	1	0.6	6	1.49	2.6	191.4	4.6	40.5	683.7	5.1	27.9	14.6	47.6
34.78	24.48	26.4	66.9	1	0.5	9	2.01	2.6	257.2	4.6	44.4	389.6	5.1	26.9	14.5	46.5
41.19	23.33	28.8	65.1	1	0.5	6	2.67	16.2	161.7	5.4	40.9	662.1	5.3	27.4	15.2	47.9
48.1	24.81	21.1	67.8	1	0.6	2	1.55	20	281.3	5.3	36.9	385.5	5.7	27.4	15.2	48.3
30.19	26.72	24.4	67	1	0.5	15	3.13	18	220.3	5.3	39.6	673.3	5.6	27.3	15.4	48.3
40.17	25.26	18.6	62.2	1	0.5	3	5.4	15.2	192.8	5.3	39.4	479.3	5.6	30.3	15.5	51.4
37.91	19.09	26.5	66.2	1	0.5	6	2.36	2.5	229.9	4.4	39.2	401.8	5.3	27.9	14.6	47.8
53.79	25.22	29.9	66.2	1	0.5	3	1.75	2.6	248.8	4.4	47	598.7	8.4	28.9	14.6	51.9
37.01	25.58	25.4	67.7	1	0.5	7	2.45	17.2	178.6	5.4	36.6	385.5	5.2	27.4	15.2	47.8
44.3	27.1	20.5	59.7	1	0.5	7	3.47	2.8	160.3	4.5	46.9	586	5.1	26.9	14.6	46.6	C
29.9	15.52	13.1	59.7	1	0.5	1	1.49	2	156	4.1	30.1	385.5	5.1	23.2	14.3	43.2
55.66	27.11	29.9	67.8	1	0.6	15	5.4	20	287.7	5.8	47.2	830.1	9.9	34.9	15.5	59
